# Supplementary material for: MIK2 is a candidate gene of the S-locus for sporophytic self-incompatibility in chicory (Cichorium intybus, Asteraceae)
Source: Front Plant Sci. 2023 Jun 2;14:1204538. doi: 10.3389/fpls.2023.1204538 (PMC10272723; doi:10.3389/fpls.2023.1204538)
Supplement: Supplementary file 2 [file Table_1.xlsx]

## Sheet: Supplementary table 1
Supplementary Table 1. BLASTp analysis between the 139 chicory proteins contained in the 4 M bp chromosomal region (chromosome 5) surrounding the SSI locus and the proteomes of A. thaliana and L. sativa
	Arabidopsis thaliana best match															Lactuca sativa best match
Chicory protein	sseqid	pident	length	mismatch	gapopen	qstart	qend	sstart	send	evalue	bitscore	qlen	seln	Qcov	Qcovsp	sseqid	pident	length	mismatch	gapopen	qstart	qend	sstart	send	evalue	bitscore	qlen	seln	Qcov	Qcovsp
KAI3754125.1
KAI3736504.1	AT5G43130.3_TAF4B_TAF4_TBP-abetaociated_factor_4B_TBP-abetaociated_factor_4_chr5_17315874-17321144_REVERSE_LENGTH_798	38.971	136	55	6	5	127	539	659	1.15e-012	66.2	155	821	79	79	XP_023738967.1_transcription_initiation_factor_TFIID_subunit_4b_[Lactuca_sativa]	48.837	129	38	5	11	125	546	660	5.26e-020	88.2	155	867	74	74
KAI3736505.1
KAI3736506.1
KAI3736507.1	AT1G10140.1_no_symbol_available_no_full_name_available_chr1_3322970-3323473_REVERSE_LENGTH_167	32.584	178	88	5	12	164	8	178	1.17e-016	75.1	168	180	91	91	XP_023756718.1_uncharacterized_protein_LOC111905261_[Lactuca_sativa]	91.176	170	10	2	1	168	1	167	6.90e-108	309	168	167	100	100
KAI3736508.1	AT1G10720.1_no_symbol_available_no_full_name_available_chr1_3562964-3564446_FORWARD_LENGTH_429	42.697	267	101	5	38	260	38	296	2.50e-045	163	348	446	73	64	XP_023729186.1_uncharacterized_protein_LOC111876856_[Lactuca_sativa]	52.455	387	140	14	1	348	1	382	9.89e-102	309	348	382	100	100
KAI3736509.1	AT1G10200.1_WLIM1_AtWLIM1_WLIM1_chr1_3346677-3347763_REVERSE_LENGTH_190	83.051	177	30	0	1	177	1	177	1.56e-110	318	185	191	96	96	XP_023756711.1_LIM_domain-containing_protein_WLIM1-like_[Lactuca_sativa]	98.378	185	3	0	1	185	1	185	3.51e-136	382	185	185	100	100
KAI3736510.1	AT3G12350.1_no_symbol_available_no_full_name_available_chr3_3931626-3933104_FORWARD_LENGTH_422	48.214	448	194	16	9	435	2	432	2.09e-126	377	436	435	98	98	XP_023756713.2_F-box_protein_At3g12350,_partial_[Lactuca_sativa]	88.235	442	42	4	1	436	45	482	0.0	758	436	482	100	100
KAI3736511.1																XP_023756714.1_uncharacterized_protein_LOC111905259_[Lactuca_sativa]	70.126	318	68	7	1	299	1	310	2.07e-131	380	299	310	100	100
KAI3736512.1
KAI3736513.1	AT1G44910.1_ATPRP40A_PRP40A_pre-mRNA-procebetaing_protein_40A_chr1_16975930-16982818_FORWARD_LENGTH_958	49.129	918	357	16	8	824	76	984	0.0	733	829	985	99	99	XP_042757874.1_pre-mRNA-processing_protein_40A_isoform_X4_[Lactuca_sativa]	74.551	947	108	25	1	829	1	932	0.0	1216	829	932	100	100
KAI3736514.1
KAI3736515.1	AT4G07960.2_ATCSLC12_CSLC12_CELLULOSE-SYNTHASE_LIKE_C12_Cellulose-synthase-like_C12_chr4_4802628-4805114_REVERSE_LENGTH_699	81.938	454	59	2	104	534	249	702	0.0	748	536	704	99	80	XP_023746583.1_probable_xyloglucan_glycosyltransferase_12_[Lactuca_sativa]	92.922	438	26	2	104	536	240	677	0.0	811	536	677	100	81
KAI3736516.1	AT3G46810.1_no_symbol_available_no_full_name_available_chr3_17238472-17240532_REVERSE_LENGTH_686	50	22	11	0	62	83	388	409	8.5	27.3	149	695	15	15	XP_023732440.2_uncharacterized_protein_LOC111880262_[Lactuca_sativa]	55.435	92	35	2	2	92	3	89	1.33e-024	97.8	149	284	61	61
KAI3736517.1
KAI3736518.1	AT3G12210.2_no_symbol_available_no_full_name_available_chr3_3894843-3895879_FORWARD_LENGTH_209	66.972	218	63	3	1	214	3	215	1.90e-091	271	214	216	100	100	XP_023746615.1_uncharacterized_protein_LOC111894745_[Lactuca_sativa]	88.018	217	19	4	1	214	1	213	6.53e-130	369	214	213	100	100
KAI3736519.1	AT1G58440.1_XF1_SQE1_DRY2_DROUGHT_HYPERSENSITIVE_2_SQUALENE_EPOXIDASE_1_chr1_21714094-21717246_REVERSE_LENGTH_531	56.129	310	98	5	6	288	12	310	1.48e-112	344	411	538	95	69	XP_023731858.1_squalene_monooxygenase_SE1_[Lactuca_sativa]	64.725	309	78	2	1	288	1	299	2.20e-123	372	411	518	95	70
KAI3736520.1	AT5G60640.2_PDI2_ATPDIL1-4_ATPDI2_PDIL1-4_PROTEIN_DISULFIDE_ISOMERASE_2_ARABIDOPSIS_THALIANA_PROTEIN_DISULFIDE_ISOMERASE_2_PDI-like_1-4_chr5_24371416-24373993_REVERSE_LENGTH_536	51.064	94	46	0	103	196	336	429	1.66e-023	98.6	197	545	48	48	XP_023751529.1_protein_disulfide_isomerase-like_1-4_[Lactuca_sativa]	81.915	94	17	0	103	196	336	429	2.28e-043	154	197	580	48	48
KAI3736521.1
KAI3736522.1	AT1G10040.1_no_symbol_available_no_full_name_available_chr1_3276108-3278464_REVERSE_LENGTH_412	57.423	357	124	4	58	388	59	413	8.97e-141	412	389	415	85	85	XP_023746605.1_lipid_droplet_phospholipase_1_[Lactuca_sativa]	84.051	395	48	5	1	389	1	386	0.0	691	389	386	100	100
KAI3736523.1	AT4G23160.3_CRK8_cysteine-rich_RLK_(RECEPTOR-like_protein_kinase)_8_chr4_12129485-12133157_FORWARD_LENGTH_1043	44.444	567	290	8	835	1390	12	564	2.41e-159	513	1436	1064	39	39	XP_023755196.1_uncharacterized_protein_LOC111903677_[Lactuca_sativa]	64.503	493	147	6	5	492	10	479	0.0	642	1436	479	34	34
KAI3736524.1	AT1G53430.2_NILR2_NEMATODE-INDUCED_LRR-RLK_2_chr1_19936073-19940959_FORWARD_LENGTH_997	48	50	26	0	133	182	160	209	1.31e-005	46.6	237	1024	21	21	XP_042752550.1_probable_LRR_receptor-like_serine/threonine-protein_kinase_RFK1_isoform_X2_[Lactuca_sativa]	46.575	73	15	1	134	182	118	190	2.73e-009	57.4	237	956	21	21
KAI3736525.1	AT1G09960.1_ATSUC4_ATSUT4_SUC4_SUT4_SUCROSE_TRANSPORTER_4_sucrose_transporter_4_chr1_3244258-3246718_FORWARD_LENGTH_510	66.87	492	152	4	4	488	22	509	0.0	644	493	515	98	98	XP_023746559.1_sucrose_transport_protein_SUC4_[Lactuca_sativa]	93.522	494	31	1	1	493	1	494	0.0	921	493	494	100	100
KAI3736526.1
KAI3736527.1	AT5G61540.1_no_symbol_available_no_full_name_available_chr5_24744994-24747142_FORWARD_LENGTH_359	67.073	82	25	1	16	95	22	103	1.18e-031	116	110	366	73	73	XP_023741850.1_probable_isoaspartyl_peptidase/L-asparaginase_3_isoform_X1_[Lactuca_sativa]	90.123	81	8	0	14	94	14	94	2.34e-045	152	110	352	74	74
KAI3736528.1	AT4G17020.3_no_symbol_available_no_full_name_available_chr4_9577973-9581082_REVERSE_LENGTH_482	75.33	454	109	2	1	451	1	454	0.0	733	452	491	99	99	XP_023768712.1_general_transcription_and_DNA_repair_factor_IIH_subunit_TFB2_[Lactuca_sativa]	96.903	452	14	0	1	452	1	452	0.0	918	452	452	100	100
KAI3736529.1	AT1G09900.1_no_symbol_available_no_full_name_available_chr1_3218133-3219929_FORWARD_LENGTH_598	75.992	479	107	4	1	471	140	618	0.0	773	471	619	100	100	XP_023746566.1_pentatricopeptide_repeat-containing_protein_At1g09900_[Lactuca_sativa]	94.904	471	21	1	1	471	124	591	0.0	920	471	591	100	100
KAI3736530.1
KAI3736531.1
KAI3736532.1	AT1G09890.4_no_symbol_available_no_full_name_available_chr1_3214237-3217541_REVERSE_LENGTH_633	62.883	652	221	9	1	644	1	639	0.0	872	649	640	99	99	XP_023762332.1_probable_rhamnogalacturonate_lyase_B_[Lactuca_sativa]	78.538	643	131	2	1	643	29	664	0.0	1067	649	666	99	99
KAI3736533.1	AT1G09890.4_no_symbol_available_no_full_name_available_chr1_3214237-3217541_REVERSE_LENGTH_633	57.098	641	259	9	35	665	4	638	0.0	767	674	640	94	94	XP_023746598.1_rhamnogalacturonate_lyase_[Lactuca_sativa]	84.125	674	107	0	1	674	1	674	0.0	1184	674	674	100	100
KAI3736534.1	AT1G09890.4_no_symbol_available_no_full_name_available_chr1_3214237-3217541_REVERSE_LENGTH_633	62.381	630	223	8	45	665	13	637	0.0	828	674	640	92	92	XP_023746620.1_probable_rhamnogalacturonate_lyase_B_isoform_X1_[Lactuca_sativa]	88.872	674	74	1	1	673	1	674	0.0	1253	674	675	99	99
KAI3736535.1
KAI3736536.1	AT2G22610.1_MDKIN2_MALECTIN_DOMAIN_KINESIN_2_chr2_9599550-9604626_FORWARD_LENGTH_1083	41.088	331	146	10	31	344	612	910	5.26e-054	201	671	1096	47	47	XP_023735541.1_kinesin-like_protein_KIN-14R_[Lactuca_sativa]	49.831	295	109	6	31	314	664	930	6.48e-065	233	671	1122	42	42
KAI3736537.1
KAI3736538.1	AT1G09700.2_HYL1_AtDRB1_DRB1_DSRNA-BINDING_PROTEIN_1_HYPONASTIC_LEAVES_1_chr1_3137960-3140118_REVERSE_LENGTH_279	60.163	123	39	1	27	139	51	173	5.48e-042	144	155	286	73	73	XP_023746586.1_double-stranded_RNA-binding_protein_7_[Lactuca_sativa]	88.281	128	7	1	27	146	47	174	2.40e-072	223	155	307	77	77
KAI3736539.1	AT3G28580.1_no_symbol_available_no_full_name_available_chr3_10715736-10717238_FORWARD_LENGTH_500	58.772	456	170	6	1	441	3	455	0.0	536	473	501	93	93	XP_023739470.1_AAA-ATPase_At3g28580_[Lactuca_sativa]	76.434	488	98	4	1	473	2	487	0.0	759	473	487	100	100
KAI3736540.1
KAI3736541.1	AT4G38070.1_no_symbol_available_no_full_name_available_chr4_17881714-17882569_FORWARD_LENGTH_256	39.31	145	69	2	51	195	98	223	2.01e-026	105	234	267	62	62	XP_023746624.1_transcription_factor_bHLH131_[Lactuca_sativa]	74.459	231	37	6	12	233	5	222	1.03e-096	287	234	265	95	95
KAI3736542.1	AT1G62430.1_CDS1_ATCDS1_CDP-diacylglycerol_synthase_1_chr1_23106274-23108923_REVERSE_LENGTH_421	81.25	64	12	0	276	339	212	275	1.32e-026	110	385	426	17	17	XP_023751501.1_protein_disulfide-isomerase_5-1_[Lactuca_sativa]	92.857	56	4	0	26	81	62	117	6.31e-030	114	385	151	15	15
KAI3736543.1	AT5G10450.1_14-3-3lambda_GRF6_AFT1_14-3-3_PROTEIN_G-BOX_FACTOR14_LAMBDA_G-box_regulating_factor_6_chr5_3284452-3286261_REVERSE_LENGTH_248	80.385	260	38	4	1	254	1	253	1.91e-147	417	255	255	99	99	XP_023746551.1_14-3-3-like_protein_GF14_lambda_[Lactuca_sativa]	98.039	255	4	1	1	255	1	254	0.0	511	255	254	100	100
KAI3736544.1	AT5G65420.1_CYCD4;1_CYCLIN_D4;1_chr5_26141592-26143750_REVERSE_LENGTH_308	41.159	328	152	8	11	329	9	304	3.84e-067	217	341	315	94	94	XP_023746613.1_cyclin-D4-1_[Lactuca_sativa]	89.181	342	35	2	1	341	1	341	0.0	598	341	341	100	100
KAI3736545.1																XP_042752105.1_transcription_factor_bHLH145_[Lactuca_sativa]	94.118	51	3	0	1	51	1	51	6.30e-028	106	124	357	41	41
KAI3736546.1	AT2G27810.3_ATNAT12_NAT12_ARABIDOPSIS_NUCLEOBASE-ASCORBATE_TRANSPORTER_12_nucleobase-ascorbate_transporter_12_chr2_11852338-11855411_FORWARD_LENGTH_542	65.909	88	28	1	2	87	382	469	3.94e-038	135	115	553	75	75	XP_023753041.1_nucleobase-ascorbate_transporter_12_[Lactuca_sativa]	87.209	86	11	0	2	87	369	454	1.33e-051	174	115	702	75	75
KAI3736547.1	AT1G73100.1_SUVH3_SDG19_SET_DOMAIN_PROTEIN_19_SU(VAR)3-9_homolog_3_chr1_27491970-27493979_FORWARD_LENGTH_669	56.41	39	17	0	16	54	381	419	2.45e-010	57.0	85	686	46	46	XP_023741377.1_histone-lysine_N-methyltransferase,_H3_lysine-9_specific_SUVH1_[Lactuca_sativa]	80.952	42	8	0	13	54	431	472	1.03e-017	78.6	85	714	49	49
KAI3736548.1	AT1G29410.7_PAI3_phosphoribosylanthranilate_isomerase_3_chr1_10298662-10299930_REVERSE_LENGTH_192	50.758	132	52	5	41	160	1	131	1.16e-034	123	169	201	71	71	XP_023771053.1_N-(5'-phosphoribosyl)anthranilate_isomerase_1,_chloroplastic_[Lactuca_sativa]	73.016	126	27	3	42	160	19	144	1.48e-045	154	169	273	70	70
KAI3736549.1	AT1G54610.3_no_symbol_available_no_full_name_available_chr1_20393962-20396902_REVERSE_LENGTH_572	84.615	52	8	0	47	98	132	183	4.75e-023	94.4	105	589	50	50	XP_023768657.1_probable_serine/threonine-protein_kinase_At1g54610_[Lactuca_sativa]	86.792	53	7	0	45	97	127	179	6.18e-025	99.4	105	564	50	50
KAI3736550.1	AT1G28390.1_no_symbol_available_no_full_name_available_chr1_9966814-9968226_REVERSE_LENGTH_470	50.346	433	188	8	1	420	1	419	5.09e-128	385	496	475	85	85	XP_042758846.1_serine/threonine-protein_kinase-like_protein_At3g51990_[Lactuca_sativa]	87.897	504	44	5	1	496	1	495	0.0	870	496	497	100	100
KAI3736551.1	AT1G28200.2_FIP1_FH_interacting_protein_1_chr1_9850395-9852300_REVERSE_LENGTH_259	72.381	210	52	2	83	290	58	263	4.98e-111	326	293	266	71	71	XP_023746584.1_GEM-like_protein_1_[Lactuca_sativa]	93.898	295	16	1	1	293	1	295	0.0	565	293	295	100	100
KAI3736552.1	AT1G15370.1_LOLITA_Longin-like_protein_interacting_with_TPLATE_adaptor_chr1_5287135-5288375_FORWARD_LENGTH_147	86.986	146	19	0	1	146	1	146	4.23e-093	270	147	148	99	99	XP_023746614.1_TSET_complex_member_tstD_[Lactuca_sativa]	100	147	0	0	1	147	1	147	1.08e-103	297	147	147	100	100
KAI3736553.1
KAI3736554.1	AT4G14600.1_no_symbol_available_no_full_name_available_chr4_8376562-8378078_FORWARD_LENGTH_137	67.883	137	40	1	1	133	1	137	8.21e-065	197	133	138	100	100	XP_023746603.1_bet1-like_protein_At4g14600_[Lactuca_sativa]	94.737	133	7	0	1	133	1	133	4.67e-091	264	133	133	100	100
KAI3736555.1	AT3G21110.3_PURC_ATPURC_PUR7_PURIN_C_purin_7_chr3_7402696-7405273_REVERSE_LENGTH_411	74.294	354	83	4	55	400	58	411	0.0	548	405	420	85	85	XP_023746597.1_phosphoribosylaminoimidazole-succinocarboxamide_synthase,_chloroplastic_[Lactuca_sativa]	94.059	404	23	1	1	403	1	404	0.0	764	405	407	99	99
KAI3736556.1	AT5G27460.1_no_symbol_available_no_full_name_available_chr5_9693262-9694815_REVERSE_LENGTH_491	49.899	497	237	4	18	502	3	499	1.69e-157	462	517	502	94	94	XP_023746616.1_pentatricopeptide_repeat-containing_protein_At5g27460_[Lactuca_sativa]	82.785	517	89	0	1	517	1	517	0.0	885	517	526	100	100
KAI3736557.1	AT1G28220.1_PUP3_ATPUP3_purine_permease_3_chr1_9860303-9861434_REVERSE_LENGTH_351	59.821	336	128	3	28	361	3	333	2.90e-148	428	377	356	89	89	XP_023756197.1_purine_permease_3_[Lactuca_sativa]	94.695	377	19	1	1	377	1	376	0.0	708	377	376	100	100
KAI3736558.1	AT3G04920.1_no_symbol_available_no_full_name_available_chr3_1360989-1362065_FORWARD_LENGTH_133	76.842	95	17	2	123	215	35	126	9.63e-043	145	253	136	37	37	XP_023765248.1_40S_ribosomal_protein_S24-1_[Lactuca_sativa]	84.615	91	11	1	123	213	36	123	1.67e-046	155	253	136	36	36
KAI3736559.1	AT1G28230.1_PUP1_ATPUP1_purine_permease_1_chr1_9862200-9864554_REVERSE_LENGTH_356	55.287	331	139	4	2	323	25	355	9.58e-124	363	324	361	99	99	XP_023756197.1_purine_permease_3_[Lactuca_sativa]	84.326	319	50	0	1	319	49	367	0.0	567	324	376	98	98
KAI3736560.1	AT1G28220.1_PUP3_ATPUP3_purine_permease_3_chr1_9860303-9861434_REVERSE_LENGTH_351	57.576	330	136	2	28	355	5	332	3.11e-138	402	374	356	88	88	XP_023756197.1_purine_permease_3_[Lactuca_sativa]	84.488	361	56	0	14	374	16	376	0.0	637	374	376	97	97
KAI3736561.1	AT1G28220.1_PUP3_ATPUP3_purine_permease_3_chr1_9860303-9861434_REVERSE_LENGTH_351	53.086	324	147	2	31	352	5	325	5.44e-120	355	368	356	88	88	XP_023762344.1_purine_permease_1_[Lactuca_sativa]	73.37	368	90	2	2	368	3	363	0.0	540	368	363	99	99
KAI3736562.1	AT3G43520.1_no_symbol_available_no_full_name_available_chr3_15406088-15407699_FORWARD_LENGTH_240	63.559	118	43	0	174	291	129	246	5.65e-044	153	291	247	41	41	XP_023762363.1_protein_FATTY_ACID_EXPORT_2,_chloroplastic_[Lactuca_sativa]	75.781	256	57	3	40	291	1	255	4.68e-105	310	291	255	87	87
KAI3736563.1	AT4G00570.1_NAD-ME2_NAD-dependent_malic_enzyme_2_chr4_242817-246522_REVERSE_LENGTH_607	76.563	64	15	0	10	73	275	338	1.40e-029	114	136	608	47	47	XP_023764390.1_NAD-dependent_malic_enzyme_59_kDa_isoform,_mitochondrial_[Lactuca_sativa]	58.095	105	38	1	10	108	277	381	2.49e-032	121	136	611	73	73
KAI3736564.1	AT1G72200.1_ATL11_Arabidopsis___11_chr1_27169935-27171149_REVERSE_LENGTH_404	29.551	379	183	14	59	378	63	416	1.93e-042	155	378	417	85	85	XP_023762339.1_E3_ubiquitin-protein_ligase_ATL15_[Lactuca_sativa]	61.074	298	108	6	18	313	1	292	3.81e-112	333	378	296	78	78
KAI3736565.1	AT1G72220.1_ATL54_Arabidopsis___54_chr1_27184388-27185629_REVERSE_LENGTH_413	34.94	332	149	11	5	295	6	311	2.76e-045	161	302	430	96	96	XP_023762343.1_RING-H2_finger_protein_ATL52_[Lactuca_sativa]	82.993	294	48	2	1	293	39	331	1.81e-167	473	302	339	97	97
KAI3736566.1	AT2G14095.1_no_symbol_available_no_full_name_available_chr2_5932506-5933752_REVERSE_LENGTH_234	24.627	134	94	2	92	218	96	229	3.75e-009	55.8	228	235	56	56	XP_023762342.1_uncharacterized_protein_LOC111910754_[Lactuca_sativa]	78.07	228	47	2	1	228	1	225	1.26e-111	323	228	225	100	100
KAI3736567.1	AT2G14095.2_no_symbol_available_no_full_name_available_chr2_5932793-5933752_REVERSE_LENGTH_217	27.007	137	89	2	5	130	65	201	6.84e-013	63.9	145	218	87	87	XP_023762341.1_uncharacterized_protein_LOC111910752_[Lactuca_sativa]	86.207	145	20	0	1	145	40	184	2.87e-078	234	145	184	100	100
KAI3736568.1	AT2G14095.1_no_symbol_available_no_full_name_available_chr2_5932506-5933752_REVERSE_LENGTH_234	28.125	128	88	2	69	192	83	210	4.91e-013	65.9	209	235	59	59	XP_023762361.1_uncharacterized_protein_LOC111910770_[Lactuca_sativa]	81.159	207	37	2	1	205	1	207	5.39e-110	318	209	214	98	98
KAI3736569.1	AT2G14095.1_no_symbol_available_no_full_name_available_chr2_5932506-5933752_REVERSE_LENGTH_234	30.075	133	85	4	60	186	70	200	1.63e-011	61.6	205	235	62	62	XP_023762361.1_uncharacterized_protein_LOC111910770_[Lactuca_sativa]	78.155	206	44	1	1	205	1	206	5.89e-106	308	205	214	100	100
KAI3736570.1	AT4G09030.1_ATAGP10_AGP10_arabinogalactan_protein_10_chr4_5792249-5792632_FORWARD_LENGTH_127	39.286	140	49	6	1	115	1	129	2.80e-007	46.6	121	132	95	95	XP_023762358.1_classical_arabinogalactan_protein_5_[Lactuca_sativa]	85.586	111	16	0	1	111	1	111	7.58e-031	109	121	121	92	92
KAI3736571.1																XP_023762355.1_queuine_tRNA-ribosyltransferase_catalytic_subunit_1_[Lactuca_sativa]	97.158	387	11	0	1	387	1	387	0.0	788	405	403	96	96
KAI3736572.1	AT1G78300.1_GRF2_14-3-3OMEGA_GF14_OMEGA_general_regulatory_factor_2_14-3-3_PROTEIN_G-BOX_FACTOR14_OMEGA_chr1_29461883-29463052_FORWARD_LENGTH_259	86.873	259	26	3	4	254	3	261	1.12e-161	453	256	262	98	98	XP_023762345.1_14-3-3-like_protein_[Lactuca_sativa]	99.219	256	2	0	1	256	1	256	0.0	522	256	256	100	100
KAI3736573.1	AT4G09010.1_APX4_TL29_ascorbate_peroxidase_4_thylakoid_lumen_29_chr4_5777502-5779338_REVERSE_LENGTH_349	65.922	358	111	5	1	350	1	355	2.62e-157	450	350	356	100	100	XP_023762346.1_thylakoid_lumenal_29_kDa_protein,_chloroplastic_[Lactuca_sativa]	92	350	28	0	1	350	1	350	0.0	670	350	350	100	100
KAI3736574.1	AT4G40030.2_H3.3_HTR4_histone_3.3_chr4_18555840-18556827_REVERSE_LENGTH_164	89.744	156	16	0	5	160	11	166	1.93e-096	280	160	167	98	98	XP_023769112.1_histone_H3.3_[Lactuca_sativa]	100	136	0	0	25	160	1	136	1.22e-094	274	160	136	85	85
KAI3736575.1	AT1G22470.1_no_symbol_available_no_full_name_available_chr1_7932908-7933348_REVERSE_LENGTH_146	88.462	26	3	0	12	37	44	69	6.90e-011	58.2	162	173	16	16	XP_023762352.1_uncharacterized_protein_LOC111910761_[Lactuca_sativa]	81.988	161	25	1	1	161	1	157	4.24e-073	220	162	158	99	99
KAI3736576.1	AT1G22260.1_AtZYP1a_ZYP1_ZYP1a__chr1_7860160-7865142_REVERSE_LENGTH_871	45.404	892	413	18	1	827	1	883	0.0	640	827	884	100	100	XP_023762353.1_synaptonemal_complex_protein_1_[Lactuca_sativa]	83.037	843	126	6	1	827	1	842	0.0	1313	827	842	100	100
KAI3736577.1	AT1G09140.3_At-SR30_SR30_ATSRP30_Serine/Arginine-Rich_Protein_Splicing_Factor_30_SERINE-ARGININE_PROTEIN_30_chr1_2944156-2945818_REVERSE_LENGTH_248	72	75	19	1	30	102	114	188	2.14e-031	114	110	259	66	66	XP_023742582.1_serine/arginine-rich_splicing_factor_SR30_[Lactuca_sativa]	95.833	72	3	0	31	102	109	180	1.96e-043	145	110	266	65	65
KAI3736578.1	AT1G22410.1_no_symbol_available_no_full_name_available_chr1_7912120-7914742_FORWARD_LENGTH_527	86.996	446	58	0	67	512	82	527	0.0	832	518	536	86	86	XP_023760894.1_phospho-2-dehydro-3-deoxyheptonate_aldolase_1,_chloroplastic_[Lactuca_sativa]	95.753	518	22	0	1	518	1	518	0.0	1004	518	518	100	100
KAI3736579.1	AT5G64260.1_EXL2_EXORDIUM_like_2_chr5_25703980-25704897_FORWARD_LENGTH_305	58.562	292	103	6	36	309	24	315	2.88e-113	335	309	316	89	89	XP_023760890.1_protein_EXORDIUM-like_2_[Lactuca_sativa]	90.879	307	28	0	3	309	2	308	0.0	568	309	308	99	99
KAI3736580.1	AT4G08950.1_EXO_EXORDIUM_chr4_5740378-5741322_FORWARD_LENGTH_314	67.427	307	87	3	18	317	16	316	3.24e-145	416	317	317	95	95	XP_023760889.1_protein_PHOSPHATE-INDUCED_1_[Lactuca_sativa]	94.375	320	15	1	1	317	1	320	0.0	609	317	320	100	100
KAI3736581.1
KAI3736582.1	AT2G47510.3_FUM1_fumarase_1_chr2_19498614-19502020_FORWARD_LENGTH_492	66.986	209	43	2	91	278	37	240	7.49e-088	274	283	497	66	66	XP_023740942.1_fumarate_hydratase_1,_mitochondrial_[Lactuca_sativa]	75.362	207	27	2	91	278	39	240	1.38e-098	302	283	494	66	66
KAI3736583.1	AT4G08940.1_no_symbol_available_no_full_name_available_chr4_5730986-5732173_REVERSE_LENGTH_395	65.261	403	130	4	1	400	1	396	0.0	533	402	400	99	99	XP_023760884.1_protein_WHAT'S_THIS_FACTOR_1_homolog,_chloroplastic_[Lactuca_sativa]	93.532	402	26	0	1	402	1	402	0.0	762	402	402	100	100
KAI3736584.1	AT1G22310.2_ATMBD8_MBD8_methyl-CPG-binding_domain_8_chr1_7881714-7883644_REVERSE_LENGTH_524	32.374	417	176	12	21	348	24	423	2.55e-047	180	1155	539	28	28	XP_023760836.1_uncharacterized_protein_LOC111909280_[Lactuca_sativa]	71.038	1281	230	34	1	1155	1	1266	0.0	1605	1155	1266	100	100
KAI3736585.1
KAI3736586.1
KAI3736587.1
KAI3736588.1
KAI3736589.1	AT3G10380.2_SEC8_ATSEC8_SUBUNIT_OF_EXOCYST_COMPLEX_8_subunit_of_exocyst_complex_8_chr3_3220092-3228356_REVERSE_LENGTH_1033	49.412	85	33	2	1	76	444	527	2.40e-016	76.6	130	1044	58	58	XP_023734675.1_exocyst_complex_component_SEC8_isoform_X2_[Lactuca_sativa]	72.941	85	14	1	1	76	209	293	7.67e-032	120	130	846	58	58
KAI3736590.1	AT4G08850.1_MIK2_MDIS1-INTERACTING_RECEPTOR_LIKE_KINASE2_chr4_5636693-5640496_REVERSE_LENGTH_1045	44.007	1068	531	23	7	1026	23	1071	0.0	831	1037	1076	98	98	XP_023768237.1_MDIS1-interacting_receptor_like_kinase_2_[Lactuca_sativa]	73.017	1034	273	2	7	1035	2	1034	0.0	1478	1037	1036	99	99
KAI3736591.1																XP_042754391.1_uncharacterized_protein_LOC122196128,_partial_[Lactuca_sativa]	67.303	786	209	2	1	785	168	906	0.0	1134	786	906	99	99
KAI3736592.1																XP_042758118.1_uncharacterized_protein_LOC122197961,_partial_[Lactuca_sativa]	56.522	299	127	1	38	333	181	479	2.74e-109	348	333	1214	89	89
KAI3736593.1
KAI3736594.1
KAI3736595.1	AT4G29210.1_GGT3_GGT4_gamma-glutamyl_transpeptidase_4_gamma-glutamyl_transpeptidase_3_chr4_14400990-14403319_FORWARD_LENGTH_637	63.158	114	40	1	1	112	437	550	5.04e-043	157	301	644	37	37	XP_023735938.1_glutathione_hydrolase_3_isoform_X3_[Lactuca_sativa]	87.5	112	14	0	1	112	110	221	9.77e-065	209	301	307	37	37
KAI3736596.1
KAI3736597.1	AT1G78080.1_AtWIND1_WIND1_RAP2.4_wound_induced_dedifferentiation_1_related_to_AP2_4_chr1_29364790-29365794_FORWARD_LENGTH_334	46.543	376	126	15	3	334	2	346	5.44e-083	259	334	349	99	99	XP_023760875.1_ethylene-responsive_transcription_factor_RAP2-4_[Lactuca_sativa]	85.629	334	47	1	1	334	1	333	0.0	508	334	333	100	100
KAI3736598.1	AT3G62830.2_UXS2_ATUXS2_AUD1_UDP-GLUCURONIC_ACID_DECARBOXYLASE_2_chr3_23232539-23235353_FORWARD_LENGTH_445	61.29	186	55	3	13	187	16	195	6.41e-069	220	193	448	91	91	XP_023758762.1_UDP-glucuronic_acid_decarboxylase_2_[Lactuca_sativa]	85.714	175	25	0	13	187	15	189	3.22e-104	311	193	435	91	91
KAI3736599.1	AT4G04640.1_ATPC1__chr4_2350761-2351882_REVERSE_LENGTH_373	72.189	338	90	2	36	369	44	381	2.45e-175	498	371	384	90	90	XP_023760874.1_ATP_synthase_gamma_chain,_chloroplastic_[Lactuca_sativa]	90.054	372	36	1	1	371	1	372	0.0	692	371	372	100	100
KAI3736600.1	AT4G30100.2_no_symbol_available_no_full_name_available_chr4_14714191-14719335_FORWARD_LENGTH_1311	67.029	1195	321	16	25	1181	170	1329	0.0	1576	1182	1330	98	98	XP_023760871.1_uncharacterized_ATP-dependent_helicase_C29A10.10c_[Lactuca_sativa]	93.345	1187	70	7	2	1182	133	1316	0.0	2264	1182	1316	99	99
KAI3736601.1	AT4G08690.3_no_symbol_available_no_full_name_available_chr4_5551521-5552713_REVERSE_LENGTH_301	55.052	287	119	3	86	370	14	292	4.10e-111	333	410	308	70	70	XP_023760870.1_phosphatidylinositol_transfer_protein_3_[Lactuca_sativa]	91.124	338	30	0	73	410	1	338	0.0	636	410	338	82	82
KAI3736602.1	AT1G22170.2_no_symbol_available_no_full_name_available_chr1_7826603-7828055_FORWARD_LENGTH_334	76.61	295	64	2	160	452	46	337	6.51e-168	481	455	345	64	64	XP_023760868.1_2,3-bisphosphoglycerate-dependent_phosphoglycerate_mutase_1_isoform_X2_[Lactuca_sativa]	90.116	344	30	2	113	455	1	341	0.0	622	455	341	75	75
KAI3736603.1	AT1G78000.3_SULTR1;2_SEL1_sulfate_transporter_1;2_SELENATE_RESISTANT_1_chr1_29329889-29332877_FORWARD_LENGTH_653	75.549	638	148	4	146	775	26	663	0.0	934	775	664	81	81	XP_023760865.1_sulfate_transporter_1.2_[Lactuca_sativa]	95.282	657	27	1	119	775	1	653	0.0	1277	775	653	85	85
KAI3736604.1	AT1G03430.1_AHP5_histidine-containing_phosphotransfer_factor_5_chr1_848159-849235_FORWARD_LENGTH_157	55.484	155	64	2	3	152	5	159	2.36e-058	182	152	162	99	99	XP_023760861.1_histidine-containing_phosphotransfer_protein_1_[Lactuca_sativa]	95.395	152	7	0	1	152	1	152	2.02e-105	302	152	152	100	100
KAI3736605.1	AT5G19690.2_STT3A_staurosporin_and_temperature_sensitive_3-like_A_chr5_6653010-6658214_FORWARD_LENGTH_738	39.524	210	74	5	23	189	352	551	4.03e-033	127	193	753	87	87	XP_023756750.1_dolichyl-diphosphooligosaccharide--protein_glycosyltransferase_subunit_STT3A_[Lactuca_sativa]	52.657	207	57	4	16	189	382	580	1.72e-052	181	193	780	90	90
KAI3736606.1	AT5G10030.5_TGA4_OBF4_TGACG_motif-binding_factor_4_OCS_ELEMENT_BINDING_FACTOR_4_chr5_3137648-3139295_REVERSE_LENGTH_364	55.738	366	153	4	20	376	3	368	1.62e-134	394	377	369	95	95	XP_023760850.1_transcription_factor_TGA4_[Lactuca_sativa]	92.818	362	20	3	20	377	3	362	0.0	687	377	362	95	95
KAI3736607.1	AT4G09650.1_PDE332_ATPD_PIGMENT_DEFECTIVE_332_ATP_synthase_delta-subunit_gene_chr4_6100799-6101503_FORWARD_LENGTH_234	51.23	244	107	5	12	250	2	238	7.55e-072	224	252	241	95	95	XP_023760848.1_ATP_synthase_delta_chain,_chloroplastic_isoform_X2_[Lactuca_sativa]	86.192	239	32	1	15	252	12	250	1.94e-147	416	252	250	94	94
KAI3736608.1	AT5G07900.1_mTERF7__chr5_2520188-2521405_FORWARD_LENGTH_405	30.973	339	221	7	43	370	72	408	1.22e-043	159	371	410	88	88	XP_023760844.1_transcription_termination_factor_MTERF5,_chloroplastic_isoform_X1_[Lactuca_sativa]	91.105	371	32	1	1	370	1	371	0.0	691	371	375	99	99
KAI3736609.1	AT1G34220.2_ISTL1_IST1-LIKE_1_chr1_12463102-12465911_REVERSE_LENGTH_619	57.311	424	130	13	1	386	3	413	4.83e-126	385	469	648	99	82	XP_042752239.1_IST1-like_protein_[Lactuca_sativa]	83.195	482	57	10	1	468	3	474	0.0	706	469	475	99	99
KAI3736610.1																XP_023728284.1_uncharacterized_protein_LOC111875991_[Lactuca_sativa]	77.852	149	26	3	1	149	1	142	1.21e-060	187	149	142	100	100
KAI3736611.1																XP_023728284.1_uncharacterized_protein_LOC111875991_[Lactuca_sativa]	62.112	161	29	4	1	148	1	142	1.74e-043	144	148	142	100	100
KAI3736612.1	AT5G09970.1_CYP78A7_"cytochrome_P450_family_78_subfamily_A_polypeptide_7"_chr5_3112241-3113987_FORWARD_LENGTH_536	63.743	513	179	3	23	532	20	528	0.0	681	545	537	94	94	XP_023728275.1_cytochrome_P450_78A7_[Lactuca_sativa]	88.848	547	59	1	1	545	1	547	0.0	1007	545	548	100	100
KAI3736613.1	AT4G09670.1_no_symbol_available_no_full_name_available_chr4_6107382-6109049_REVERSE_LENGTH_362	61.905	357	135	1	96	452	4	359	2.99e-162	467	454	363	79	79	XP_023728274.1_uncharacterized_oxidoreductase_At4g09670_[Lactuca_sativa]	92.521	361	27	0	94	454	1	361	0.0	697	454	361	80	80
KAI3736614.1	AT4G09670.1_no_symbol_available_no_full_name_available_chr4_6107382-6109049_REVERSE_LENGTH_362	64.986	357	125	0	3	359	4	360	0.0	519	359	363	99	99	XP_023728272.1_uncharacterized_oxidoreductase_At4g09670_[Lactuca_sativa]	92.479	359	27	0	1	359	1	359	0.0	697	359	359	100	100
KAI3736615.1	AT4G09670.1_no_symbol_available_no_full_name_available_chr4_6107382-6109049_REVERSE_LENGTH_362	63.305	357	131	0	3	359	4	360	7.59e-179	505	359	363	99	99	XP_023728272.1_uncharacterized_oxidoreductase_At4g09670_[Lactuca_sativa]	84.401	359	56	0	1	359	1	359	0.0	642	359	359	100	100
KAI3736616.1	AT1G43770.3_PHD1__chr1_16548509-16550257_FORWARD_LENGTH_431	41.86	86	43	3	26	111	9	87	7.40e-015	70.9	112	456	77	77	XP_023735768.1_uncharacterized_protein_LOC111883678_[Lactuca_sativa]	64.286	84	26	1	22	105	4	83	1.81e-032	119	112	370	75	75
KAI3736617.1	AT1G71800.1_CSTF64_cleavage_stimulating_factor_64_chr1_26999606-27001850_FORWARD_LENGTH_461	67.241	232	69	3	4	228	10	241	2.67e-099	311	485	476	46	46	XP_023728271.1_cleavage_stimulating_factor_64_[Lactuca_sativa]	63.81	525	111	16	1	481	1	490	0.0	536	485	497	99	99
KAI3736618.1	AT1G71790.1_AtCPB_CPB_capping_protein_B_chr1_26996869-26998785_FORWARD_LENGTH_256	70.611	262	68	5	37	290	1	261	9.60e-134	384	292	265	87	87	XP_023728269.1_probable_F-actin-capping_protein_subunit_beta_isoform_X1_[Lactuca_sativa]	95.703	256	11	0	37	292	1	256	0.0	510	292	256	88	88
KAI3736619.1	AT1G22730.1_MRF2_MA3_domain-containing_translation_regulatory_factor_2_chr1_8046511-8048769_FORWARD_LENGTH_693	63.482	649	201	13	74	699	55	690	0.0	784	710	712	88	88	XP_023728262.1_MA3_DOMAIN-CONTAINING_TRANSLATION_REGULATORY_FACTOR_2_[Lactuca_sativa]	96.469	708	24	1	4	710	10	717	0.0	1389	710	717	99	99
KAI3736620.1
KAI3736621.1
KAI3736622.1	AT1G19800.6_TGD1_ABCI14_ATP-binding_cabetaette_I14_trigalactosyldiacylglycerol_1_chr1_6846812-6847954_FORWARD_LENGTH_350	75.163	306	70	3	58	359	51	354	4.11e-164	468	360	357	84	84	XP_023728261.1_protein_TRIGALACTOSYLDIACYLGLYCEROL_1,_chloroplastic_[Lactuca_sativa]	88.043	368	28	6	1	360	1	360	0.0	629	360	360	100	100
KAI3736623.1	AT1G71730.1_no_symbol_available_no_full_name_available_chr1_26986298-26986831_REVERSE_LENGTH_177	76.471	85	20	0	71	155	105	189	5.47e-040	136	155	190	55	55	XP_023728259.1_embryogenesis-like_protein_[Lactuca_sativa]	85.161	155	23	0	1	155	1	155	8.22e-091	265	155	155	100	100
KAI3736624.1
KAI3736625.1
KAI3736626.1	AT1G70080.1_TPS6_Terpene_Synthase_6_chr1_26394669-26397565_REVERSE_LENGTH_611	30.642	483	265	8	2	421	62	537	3.35e-067	228	425	618	99	99	XP_023728293.1_alpha-isocomene_synthase_[Lactuca_sativa]	73.134	469	76	4	1	419	1	469	0.0	691	425	550	99	99
KAI3736627.1	AT4G24630.1_no_symbol_available_no_full_name_available_chr4_12714919-12717111_FORWARD_LENGTH_407	60.775	413	133	7	1	388	1	409	0.0	514	390	412	99	99	XP_042752739.1_protein_S-acyltransferase_8_[Lactuca_sativa]	88.804	393	36	3	1	390	1	388	0.0	719	390	388	100	100
KAI3736628.1	AT5G11110.1_SPSA2_KNS2_SPS1_ATSPS2F_SPS2F_sucrose_phosphate_synthase_2F_KAONASHI_2_sucrose-phosphate_synthase_A2_SUCROSE_PHOSPHATE_SYNTHASE_1_chr5_3536426-3540901_FORWARD_LENGTH_1047	96	25	1	0	22	46	186	210	1.92e-009	54.3	74	1070	34	34	XP_023747097.1_probable_sucrose-phosphate_synthase_1_[Lactuca_sativa]	92	25	2	0	22	46	173	197	4.28e-009	53.1	74	1046	34	34
KAI3736629.1	AT5G42440.1_no_symbol_available_no_full_name_available_chr5_16973434-16974513_REVERSE_LENGTH_359	50.646	387	160	9	3	384	1	361	4.25e-120	357	390	366	98	98	XP_042752748.1_leucine-rich_repeat_receptor_protein_kinase_EMS1_[Lactuca_sativa]	84.278	388	51	2	3	390	1	378	0.0	678	390	378	99	99
KAI3736630.1	AT1G71695.1_no_symbol_available_no_full_name_available_chr1_26964359-26966557_FORWARD_LENGTH_358	58.523	352	137	4	34	378	4	353	8.63e-146	422	392	363	88	88	XP_023758012.1_peroxidase_12_[Lactuca_sativa]	93.838	357	22	0	36	392	2	358	0.0	691	392	358	91	91
KAI3736631.1	AT5G64740.1_IXR2_PRC1_E112_CESA6_ISOXABEN_RESISTANT_2_cellulose_synthase_6_PROCUSTE_1_chr5_25881555-25886333_FORWARD_LENGTH_1084	76.888	1099	233	12	38	1125	1	1089	0.0	1711	1126	1091	97	97	XP_023758025.1_cellulose_synthase_A_catalytic_subunit_2_[UDP-forming]_[Lactuca_sativa]	94.123	1089	64	0	38	1126	1	1089	0.0	2027	1126	1089	97	97
KAI3736632.1	AT2G21740.1_EC1.2_DD45_EGG_CELL_1.2_chr2_9281986-9282363_REVERSE_LENGTH_125	55.238	105	38	2	25	123	21	122	5.70e-035	120	131	130	76	76	XP_023758043.1_egg_cell-secreted_protein_1.2_[Lactuca_sativa]	89.474	114	12	0	18	131	18	131	8.34e-072	215	131	131	87	87
KAI3736633.1	AT3G18670.2_no_symbol_available_no_full_name_available_chr3_6424135-6426471_REVERSE_LENGTH_653	39.206	630	349	13	115	726	40	653	3.46e-147	449	744	658	82	82	XP_042753016.1_uncharacterized_protein_LOC111906499_isoform_X1_[Lactuca_sativa]	88.587	736	83	1	1	735	1	736	0.0	1360	744	737	99	99
KAI3736634.1																XP_023764305.1_CBL-interacting_serine/threonine-protein_kinase_1_[Lactuca_sativa]	75.758	33	8	0	64	96	389	421	1.88e-010	57.8	102	446	32	32
KAI3736635.1	AT1G18740.1_B1L_BYPAbeta1-LIKE_chr1_6464125-6465273_FORWARD_LENGTH_382	60.354	396	132	8	3	382	4	390	1.10e-164	471	387	391	98	98	XP_023758031.1_protein_ROH1_[Lactuca_sativa]	92.248	387	30	0	1	387	1	387	0.0	721	387	387	100	100
KAI3736636.1	AT4G38180.1_FRS5_FAR1-related_sequence_5_chr4_17906702-17909404_REVERSE_LENGTH_788	25.627	558	351	11	71	574	90	637	2.53e-061	222	724	797	70	70	XP_023739656.1_protein_FAR1-RELATED_SEQUENCE_5-like_[Lactuca_sativa]	66.429	700	225	4	30	724	128	822	0.0	966	724	824	96	96
KAI3736637.1																XP_023758032.1_uncharacterized_protein_LOC111906502_isoform_X1_[Lactuca_sativa]	92.635	353	26	0	30	382	1	353	0.0	680	383	354	92	92
KAI3736638.1	AT1G64390.1_AtGH9C2_GH9C2_glycosyl_hydrolase_9C2_chr1_23911329-23914642_FORWARD_LENGTH_620	68.142	113	32	2	2	110	281	393	4.40e-045	159	198	639	55	55	XP_023746161.1_endoglucanase_6_[Lactuca_sativa]	85.321	109	16	0	2	110	282	390	6.22e-061	203	198	620	55	55
KAI3736639.1																XP_023730911.1_protein_trichome_birefringence_[Lactuca_sativa]	77.049	122	28	0	18	139	134	255	4.41e-052	176	139	612	88	88
KAI3736640.1	AT1G21200.2_no_symbol_available_no_full_name_available_chr1_7421483-7422814_FORWARD_LENGTH_443	53.132	463	178	10	1	436	1	451	1.48e-145	427	437	452	99	99	XP_023758038.1_uncharacterized_protein_LOC111906507_[Lactuca_sativa]	84.787	447	58	1	1	437	1	447	0.0	740	437	447	100	100
KAI3736641.1	AT4G20820.1_AtBBE18__chr4_11150160-11151758_FORWARD_LENGTH_532	50.485	103	47	1	49	147	50	152	2.79e-025	102	167	543	59	59	XP_023758041.1_berberine_bridge_enzyme-like_8_[Lactuca_sativa]	76.582	158	35	2	1	157	1	157	1.44e-076	241	167	546	94	94
