# Supplementary material for: MIK2 is a candidate gene of the S-locus for sporophytic self-incompatibility in chicory (Cichorium intybus, Asteraceae)
Source: Front Plant Sci. 2023 Jun 2;14:1204538. doi: 10.3389/fpls.2023.1204538 (PMC10272723; doi:10.3389/fpls.2023.1204538)
Supplement: Supplementary file 3 [file Table_2.xlsx]

## Sheet: Supplementary Table 2
Supplementary table 2. List of polymorphic positions identified by aligning 17 gene sequences encoding for a kinase protein and localized in the same chromosomal region of the SSI locus. For each polymorphism, the position (in respect to the consensus sequence, 1491 bp), the polymorphism and the amino acid change (in case of nonsynonymous substitutions, NS) are indicated. All the sequences were o…
Samples name	NCBI accession	NS			S			S			S			S			NS			S			S			S			S			S			S			NS			NS			NS			S
		Pos	Base	Aa	Pos	Base	Aa	Pos	Base	Aa	Pos	Base	Aa	Pos	Base	Aa	Pos	Base	Aa	Pos	Base	Aa	Pos	Base	Aa	Pos	Base	Aa	Pos	Base	Aa	Pos	Base	Aa	Pos	Base	Aa	Pos	Base	Aa	Pos	Base	Aa	Pos	Base	Aa	Pos	Base	Aa
C.intybus cult. Grasslands Puna	extracted from JAKNSD000000000	175	A	Lys	219	C	Gly	336	G	Thr	360	A	Arg	441	C	Ser	486	A	Leu	498	G	Val	558	T	Val	612	G	Ala	822	G	Pro	912	C	Ser	1011	A	Ala	1031	A	His	1166	T	Val	1168	C	Pro	1191	A	Ser
C. intybusvar. foliosumbiotype Variegato di Castelfranco 2	OQ781901	175	A	Lys	219	A	Gly	336	G	Thr	360	G	Arg	441	C	Ser	486	T	Phe	498	G	Val	558	G	Val	612	G	Ala	822	G	Pro	912	C	Ser	1011	A	Ala	1031	T	Leu	1166	C	Ala	1168	C	Pro	1191	A	Ser
C. intybusvar. foliosumbiotype Rosso di Chioggia 1	OQ781896	175	A	Lys	219	C	Gly	336	G	Thr	360	A	Arg	441	C	Ser	486	A	Leu	498	G	Val	558	G	Val	612	G	Ala	822	G	Pro	912	C	Ser	1011	A	Ala	1031	T	Leu	1166	T	Val	1168	C	Pro	1191	A	Ser
C. intybusvar. foliosum biotype Variegato di Castelfranco 3	OQ781900	175	A	Lys	219	C	Gly	336	G	Thr	360	A	Arg	441	C	Ser	486	A	Leu	498	G	Val	558	G	Val	612	R	Ala	822	G	Pro	912	S	Ser	1011	R	Ala	1031	T	Leu	1166	T	Val	1168	C	Pro	1191	A	Ser
C. intybus var. foliosumbiotype Rosso di Chioggia 2	OQ781898	175	A	Lys	219	C	Gly	336	G	Thr	360	A	Arg	441	C	Ser	486	A	Leu	498	G	Val	558	G	Val	612	G	Ala	822	G	Pro	912	C	Ser	1011	A	Ala	1031	T	Leu	1166	T	Val	1168	C	Pro	1191	A	Ser
C. intybusvar. foliosumbiotype Rosso di Chioggia 3	OQ781897	175	A	Lys	219	C	Gly	336	G	Thr	360	A	Arg	441	C	Ser	486	A	Leu	498	G	Val	558	G	Val	612	G	Ala	822	G	Pro	912	C	Ser	1011	A	Ala	1031	T	Leu	1166	T	Val	1168	C	Pro	1191	A	Ser
C. intybus var. foliosumbiotype Treviso tardivo	OQ781904	175	A	Lys	219	C	Gly	336	G	Thr	360	A	Arg	441	T	Ser	486	A	Leu	498	G	Val	558	G	Val	612	G	Ala	822	A	Pro	912	C	Ser	1011	G	Ala	1031	T	Leu	1166	T	Val	1168	C	Pro	1191	A	Ser
C. intybusvar. foliosumbiotype Rosa	OQ781902	175	A	Lys	219	C	Gly	336	S	Thr	360	A	Arg	441	C	Ser	486	A	Leu	498	G	Val	558	G	Val	612	R	Ala	822	G	Pro	912	S	Ser	1011	G	Ala	1031	T	Leu	1166	T	Val	1168	C	Pro	1191	A	Ser
C. intybusvar. foliosumbiotype Verona semilungo	OQ781903	175	A	Lys	219	M	Gly	336	G	Thr	360	R	Arg	441	C	Ser	486	W	Leu/Phe	498	G	Val	558	G	Val	612	G	Ala	822	G	Pro	912	C	Ser	1011	A	Ala	1031	T	Leu	1166	Y	Ala/Val	1168	C	Pro	1191	A	Ser
C. intybusvar. foliosumbiotype Variegato di Chioggia	OQ781899	175	A	Lys	219	M	Gly	336	G	Thr	360	R	Arg	441	C	Ser	486	W	Leu/Phe	498	G	Val	558	G	Val	612	G	Ala	822	G	Pro	912	C	Ser	1011	A	Ala	1031	T	Leu	1166	Y	Ala/Val	1168	C	Pro	1191	A	Ser
C. intybusvar. foliosumbiotype Treviso precoce 1	OQ781905	175	A	Lys	219	M	Gly	336	G	Thr	360	R	Arg	441	C	Ser	486	W	Leu/Phe	498	G	Val	558	G	Val	612	G	Ala	822	G	Pro	912	C	Ser	1011	A	Ala	1031	T	Leu	1166	Y	Ala/Val	1168	C	Pro	1191	A	Ser
C. intybusvar. foliosumbiotype Treviso precoce 2	OQ781895	175	A	Lys	219	M	Gly	336	G	Thr	360	R	Arg	441	Y	Ser	486	W	Leu/Phe	498	G	Val	558	G	Val	612	G	Ala	822	R	Pro	912	C	Ser	1011	R	Ala	1031	T	Leu	1166	Y	Ala/Val	1168	C	Pro	1191	A	Ser
C. intybusvar. foliosumbiotype Rosso di Chioggia 4	OQ781894	175	A	Lys	219	C	Gly	336	C	Thr	360	A	Arg	441	C	Ser	486	A	Leu	498	G	Val	558	G	Val	612	G	Ala	822	G	Pro	912	C	Ser	1011	G	Ala	1031	T	Leu	1166	T	Val	1168	C	Pro	1191	A	Ser
C. endivia var. crispum	OQ781907	175	C	Gln	219	C	Gly	336	G	Thr	360	A	Arg	441	C	Ser	486	A	Leu	498	T	Val	558	G	Val	612	G	Ala	822	G	Pro	912	C	Ser	1011	G	Ala	1031	T	Leu	1166	T	Val	1168	T	Ser	1191	T	Ser
C. endivia var. latifolium 1	OQ781906	175	C	Gln	219	C	Gly	336	G	Thr	360	A	Arg	441	C	Ser	486	A	Leu	498	T	Val	558	G	Val	612	G	Ala	822	G	Pro	912	C	Ser	1011	G	Ala	1031	T	Leu	1166	T	Val	1168	T	Ser	1191	T	Ser
C. endivia var. latifolium 2	OQ781908	175	C	Gln	219	C	Gly	336	G	Thr	360	A	Arg	441	C	Ser	486	A	Leu	498	T	Val	558	G	Val	612	G	Ala	822	G	Pro	912	C	Ser	1011	G	Ala	1032	T	Leu	1166	T	Val	1168	T	Ser	1191	T	Ser
C. endivia var. crispum	extracted from JAKOPN000000000	175	C	Gln	219	C	Gly	336	G	Thr	360	A	Arg	441	C	Ser	486	A	Leu	498	T	Val	558	G	Val	612	G	Ala	822	G	Pro	912	C	Ser	1011	G	Ala	1032	T	Leu	1166	T	Val	1168	T	Ser	1191	T	Ser
[truncated: 21 more columns]
