# Supplementary material for: MIK2 is a candidate gene of the S-locus for sporophytic self-incompatibility in chicory (Cichorium intybus, Asteraceae)
Source: Front Plant Sci. 2023 Jun 2;14:1204538. doi: 10.3389/fpls.2023.1204538 (PMC10272723; doi:10.3389/fpls.2023.1204538)
Supplement: Supplementary file 4 [file Table_3.xlsx]

## Sheet: Supplementary Table 3
Supplementary Table 3. List of polymorphic positions identified by aligning 17 CDS sequences encoding for MIK2, a candidate gene the SSI locus in chicory. For each polymorphism, the position (in respect to the consensus sequence, 3203 bp), the polymorphism and the amino acid change (in case of nonsynonymous substitutions, NS) are indicated. All the sequences were obtained through Sanger sequencin…
Samples name	NCBI accession	NS			S			NS			S			NS			NS			S			NS			NS			NS			NS			NS			S			NS			NS			S
		Pos	Base	Aa	Pos	Base	Aa	Pos	Base	Aa	Pos	Base	Aa	Pos	Base	Aa	Pos	Base	Aa	Pos	Base	Aa	Pos	Base	Aa	Pos	Base	Aa	Pos	Base	Aa	Pos	Base	Aa	Pos	Base	Aa	Pos	Base	Aa	Pos	Base	Aa	Pos	Base	Aa	Pos	Base	Aa
C.intybus cult. Grasslands Puna	extracted from JAKNSD000000000	8	C	Pro	9	C	Pro	13 - 15	ACA	Thr	15	A	Thr	26	C	Ala	34	C	Leu	57	A	Leu	77	T	Met	83	G	Arg	86	C	Ala	91	G	Gly	101	A	Asp	117	T	Leu	122	G	Arg	134	A	Asn	135	C	Asn
C. intybusvar. foliosumbiotype Rosso di Chioggia 1	OQ781911	8	T	Leu	9	T	Leu	13 - 15	-	-	15	-	-	26	T	Val	34	G	Val	57	T	Leu	77	T	Met	83	T	Ile	86	C	Ala	91	G	Gly	101	A	Asp	117	T	Leu	122	G	Arg	134	G	Ser	135	C	Ser
C. intybusvar. foliosumbiotype Rosso di Chioggia 3	OQ781912	8	T	Leu	9	T	Leu	13 - 15	-	-	15	-	-	26	T	Val	34	G	Val	57	T	Leu	77	T	Met	83	T	Ile	86	C	Ala	91	G	Gly	101	A	Asp	117	T	Leu	122	G	Arg	134	G	Ser	135	C	Ser
C. intybusvar. foliosumbiotype Variegato di Castelfranco 2	OQ781916	8	T	Leu	9	T	Leu	13 - 15	-	-	15	-	-	26	T	Val	34	G	Val	57	T	Leu	77	T	Met	83	T	Ile	86	C	Ala	91	G	Gly	101	A	Asp	117	T	Leu	122	G	Arg	134	G	Ser	135	C	Ser
C. intybusvar. foliosumbiotype Rosa	OQ781917	8	C	Pro	9	T	Pro	13 - 15	ACA	Thr	15	A	Thr	26	C	Ala	34	G	Val	57	T	Leu	77	W	Lys/Met	83	T	Ile	86	Y	Ala/Val	91	G	Gly	101	A	Asp	117	Y	Leu	122	G	Arg	134	G	Ser	135	C	Ser
C. intybus var. foliosumbiotype Treviso tardivo	OQ781919	8	C	Pro	9	T	Pro	13 - 15	ACA	Thr	15	A	Thr	26	C	Ala	34	G	Val	57	T	Leu	77	A	Lys	83	T	Ile	86	T	Val	91	G	Gly	101	A	Asp	117	C	Leu	122	G	Arg	134	G	Ser	135	C	Ser
C. intybusvar. foliosumbiotype Rosso di Chioggia 4	OQ781909	8	C	Pro	9	T	Pro	13 - 15	ACA	Thr	15	A	Thr	26	C	Ala	34	G	Val	57	T	Leu	77	A	Lys	83	T	Ile	86	C	Ala	91	G	Gly	101	G	Gly	117	T	Leu	122	G	Arg	134	G	Ser	135	C	Ser
C. intybusvar. foliosumbiotype Verona semilungo	OQ781918	8	C	Pro	9	T	Pro	13 - 15	ACA	Thr	15	A	Thr	26	C	Ala	34	G	Val	57	T	Leu	77	W	Lys/Met	83	T	Ile	86	C	Ala	91	R	Ser/Gly	101	A	Asp	117	T	Leu	122	G	Arg	134	C	Thr	135	C	Thr
C. intybusvar. foliosumbiotype Variegato di Chioggia	OQ781914	8	C	Pro	9	T	Pro	13 - 15	ACA	Thr	15	A	Thr	26	C	Ala	34	G	Val	57	T	Leu	77	T	Met	83	T	Ile	86	C	Ala	91	G	Gly	101	A	Asp	117	T	Leu	122	G	Arg	134	G	Ser	135	C	Ser
C. intybusvar. foliosumbiotype Treviso precoce 1	OQ781920	8	C	Pro	9	T	Pro	13 - 15	ACG	Thr	15	G	Thr	26	C	Ala	34	G	Val	57	T	Leu	77	A	Lys	83	T	Ile	86	C	Ala	91	G	Gly	101	A	Asp	117	T	Leu	122	A	Lys	134	G	Ser	135	T	Ser
C. intybusvar. foliosumbiotype Treviso precoce 2	OQ781910	8	C	Pro	9	T	Pro	13 - 15	ACG	Thr	15	G	Thr	26	C	Ala	34	G	Val	57	T	Leu	77	A	Lys	83	T	Ile	86	C	Ala	91	G	Gly	101	A	Asp	117	T	Leu	122	A	Lys	134	G	Ser	135	T	Ser
C. intybusvar. foliosum biotype Variegato di Castelfranco 3	OQ781915	8	C	Pro	9	T	Pro	13 - 15	ACG	Thr	15	G	Thr	26	C	Ala	34	G	Val	57	T	Leu	77	A	Lys	83	T	Ile	86	C	Ala	91	G	Gly	101	A	Asp	117	T	Leu	122	A	Lys	134	G	Ser	135	T	Ser
C. intybus var. foliosumbiotype Rosso di Chioggia 2	OQ781913	8	T	Leu	9	T	Leu	13 - 15	ACA	Thr	15	A	Thr	26	C	Ala	34	G	Val	57	T	Leu	77	A	Lys	83	C	Thr	86	C	Ala	91	G	Gly	101	A	Asp	117	T	Leu	122	G	Arg	134	G	Ser	135	C	Ser
C. endivia var. crispum	extracted from JAKOPN000000000	8	C	Pro	9	T	Pro	13 - 15	ACA	Thr	15	A	Thr	26	C	Ala	34	G	Val	57	T	Leu	77	A	Lys	83	T	Ile	86	C	Ala	91	G	Gly	101	A	Asp	117	T	Leu	122	G	Arg	134	G	Ser	135	C	Ser
C. endivia var. latifolium 1	OQ781922	8	C	Pro	9	T	Pro	13 - 15	ACA	Thr	15	A	Thr	26	C	Ala	34	G	Val	57	T	Leu	77	A	Lys	83	T	Ile	86	C	Ala	91	G	Gly	101	A	Asp	117	T	Leu	122	G	Arg	134	G	Ser	135	C	Ser
C. endivia var. latifolium 2	OQ781923	8	C	Pro	9	T	Pro	13 - 15	ACA	Thr	15	A	Thr	26	C	Ala	34	G	Val	57	T	Leu	77	A	Lys	83	T	Ile	86	C	Ala	91	G	Gly	101	A	Asp	117	T	Leu	122	G	Arg	134	G	Ser	135	C	Ser
C. endivia var. crispum	OQ781921	8	C	Pro	9	T	Pro	13 - 15	ACA	Thr	15	A	Thr	26	C	Ala	34	G	Val	57	T	Leu	77	A	Lys	83	T	Ile	86	C	Ala	91	G	Gly	101	A	Asp	117	T	Leu	122	G	Arg	134	G	Ser	135	C	Ser
[truncated: 1,221 more columns]
